# Supplementary material for: Modelling Virgin Olive Oil Potential Shelf-Life from Antioxidants and Lipid Oxidation Progress
Source: Antioxidants (Basel). 2022 Mar 11;11(3):539. doi: 10.3390/antiox11030539 (PMC8944963; doi:10.3390/antiox11030539)
Supplement: Supplementary file 1 [file antioxidants-11-00539-s001.zip]

Archive with 1 entries (1 files):
- antioxidants-1620016-supplementary.pdf
